# Supplementary material for: Novel Necroptosis-Related Gene Signature for Predicting Early Diagnosis and Prognosis and Immunotherapy of Gastric Cancer
Source: Cancers (Basel). 2022 Aug 11;14(16):3891. doi: 10.3390/cancers14163891 (PMC9405737; doi:10.3390/cancers14163891)
Supplement: Supplementary file 1 [file cancers-14-03891-s001.zip]

Archive with 1 entries (1 files):
- cancers-1813198-supplementary.pdf
